# Supplementary material for: Comparison of Algorithms for Kinship Inference Using the Verogen ForenSeq® Kintelligence Kit
Source: Genes (Basel). 2026 Mar 23;17(3):357. doi: 10.3390/genes17030357 (PMC13026609; doi:10.3390/genes17030357)
Supplement: Supplementary file 1 [file genes-17-00357-s001.zip]

Archive with 1 entries (1 files):
- genes-4188605-supplementary.pdf
